# Supplementary material for: Validation of a Rapid and Easy-to-Apply Method to Simultaneously Quantify Co-Loaded Dexamethasone and Melatonin PLGA Microspheres by HPLC-UV: Encapsulation Efficiency and In Vitro Release
Source: Pharmaceutics. 2022 Jan 26;14(2):288. doi: 10.3390/pharmaceutics14020288 (PMC8878730; doi:10.3390/pharmaceutics14020288)
Supplement: Supplementary file 1 [file pharmaceutics-14-00288-s001.zip]

Archive with 1 entries (1 files):
- pharmaceutics-1418134-supplementary.pdf
